# Supplementary material for: Revisiting Ki-67 Assessment in Canine Mast Cell Tumours: From Manual Hotspot to Automated Global Analysis
Source: Vet Sci. 2026 Feb 18;13(2):198. doi: 10.3390/vetsci13020198 (PMC12945039; doi:10.3390/vetsci13020198)
Supplement: Supplementary file 1 [file vetsci-13-00198-s001.zip]

Archive with 1 entries (1 files):
- vetsci-4101058-supplementary.pdf
